# Supplementary material for: Impact of a Blend of Microencapsulated Organic Acids and Botanicals on the Microbiome of Commercial Broiler Breeders under Clinical Necrotic Enteritis
Source: Animals (Basel). 2023 May 12;13(10):1627. doi: 10.3390/ani13101627 (PMC10215661; doi:10.3390/ani13101627)
Supplement: Supplementary file 1 [file animals-13-01627-s001.zip]

Archive with 1 entries (1 files):
- animals-2343987-supplementary.pdf
